# Supplementary material for: Bifidobacterium animalis subsp. lactis V9 improves quality of life in advanced gastrointestinal cancer through gut microbiota–metabolite modulation
Source: ISME Commun. 2026 May 13;6(1):ycag127. doi: 10.1093/ismeco/ycag127 (PMC13362969; doi:10.1093/ismeco/ycag127)
Supplement: Supplementary_Table_ycag127 [file supplementary_table_ycag127.xlsx]

## Sheet: S1
Table S1. Summary of metagenomic sequencing output for stool samples
Sample	Raw reads	Clean reads	GC (%)	Q30 (%)	Contigs	Assembly length	Longest contig	N50
dz-A70-2	68313538	67308998	50.2	23.48	14451	157852997	600300	25448
sy-B24-1	70377638	69401420	50.2	23.21	17324	190176829	651014	32171
dz-B34-2	64919358	64292134	50.2	21.62	13978	162674526	613776	34085
dz-C17-1	65936410	65315004	50.2	23.8	7930	91945117	351177	33738
B521-2	71279476	70385684	50.01	24.09	9766	175923218	695562	61078
sy-B23-1	67233714	66459038	50.06	22.3	20796	184117114	594672	19822
dz-C22-1	86217614	85260482	49.65	22.31	20942	194243262	751710	21445
dz-A31-1	118144424	116405296	49.73	24.11	9158	86301680	485292	28598
dz-C19-3	71293406	55026552	49.72	23.4	10429	78915169	738856	15115
sy-A27-3	62786418	62132904	49.68	23.8	28147	248419733	572639	17034
dz-C27-1	63686998	62834384	49.62	24.43	13895	202787022	505708	39581
dz-B16-1	64454718	63721632	49.81	21.88	16426	186713572	695968	38152
dz-B21-1	64370280	62499818	49.78	23.98	13297	140084982	946777	24343
sy-B12-1	63460218	62713850	49.77	22.28	14604	125525453	437215	18398
dz-B35-1	65566592	64337754	49.67	22.59	19497	190869854	402205	26403
sy-A77-3	62880522	62342822	50.07	24.01	12881	122703919	502449	24251
sy-B24-2	61453994	60450906	50.03	22.88	17734	195510309	497483	28215
dz-B18-1	60097446	53546554	50.01	21.58	21483	200042652	518708	23252
dz-C21-3	59103430	58579270	50.06	23.41	28878	282607050	551107	25901
dz-B44-1	60234572	59539314	50.07	22.62	25319	242309475	527305	26934
sy-C09-2	63046522	62081226	50.19	23.51	5207	73845455	678913	47462
sy-A04-1	60747034	59836536	50.07	23.02	13225	177798780	785051	44489
sy-B23-2	59534614	58651844	50.01	23.01	17875	160706569	680059	22272
sy-B08-1	57868862	55807384	50.08	23.59	14807	158782306	453372	31612
dz-C03-1	59831718	59074460	50.02	22.81	21171	212292930	674627	24316
sy-C15-2	59379432	58728134	50.02	22.42	13604	168812799	564690	33367
dz-H03-1	58781374	58013296	49.99	24.61	28009	240914876	478645	18584
dz-C21-1	58282462	57761188	50.02	24.12	22808	217945633	629051	25997
dz-B10-2	56833282	56319768	50.07	22.19	20088	189571744	526511	21020
dz-A70-1	58686784	58063832	50.01	22.78	14828	165153441	811724	30244
dz-B39-1	57058040	56280570	50.08	21.88	13656	134058704	685485	22060
sy-A04-3	58714950	58018382	50	23.31	24199	205743623	624912	18986
dz-A20-1	59265770	58470454	50.07	22.6	8696	109116218	695861	41284
dz-B40-2	57223902	56524110	50.01	23.31	19071	184109667	722952	24160
A72-1	57428114	53481870	50.01	23.28	5678	103839436	581350	71846
dz-C25-2	57035554	56401002	50.01	23.19	5205	78777267	892704	52594
dz-B13-1	58155870	57520358	50	23.58	17865	188902020	390703	27179
sy-B22-2	56400970	55166442	50.06	21.89	17792	156977004	528350	21981
dz-B33-3	56219368	55555420	50	24.59	12350	128492277	570770	30683
B521-1	57177250	56582734	50.01	22.6	13281	124509393	464199	25204
dz-B20-2	57091946	52603786	50.02	21.88	17604	168035776	716020	24380
sy-B12-3	57475344	55946224	50.07	26.68	7649	75654590	436046	29115
dz-C14-2	55872284	55231514	50.02	24.91	18892	182441581	570299	23240
sy-C01-1	56265966	55567408	50.1	18.87	15389	166213145	590364	27767
sy-A37-3	56486836	55491348	50.01	24.1	15252	135833371	389454	25272
dz-B42-1	54261344	53552896	50.01	23.3	23718	197576085	647151	19759
sy-B13-1	56438698	55594114	50	22.02	4152	74238546	680642	57542
sy-A57-3	55946532	55416368	50.02	23.1	11659	119032272	567457	37856
dz-B37-2	55043542	54088342	50	22.79	25689	216297210	644102	17260
dz-B21-0	55330368	53668596	50.01	22.69	16979	179774935	460130	28747
sy-A68-1	57973166	52500578	49.92	22.97	210	7967913	337545	94959
dz-B35-2	54772082	54057816	50.01	25.31	15403	126737584	549931	16517
dz-B16-3	55326654	53736942	50.01	23.92	5697	106374931	958734	52672
sy-A62-1	53245926	52167284	50	23.81	2161	26315021	498658	48296
sy-B13-2	54917002	54095736	50.06	24.09	5544	57679445	870500	39319
dz-B05-2	54457760	53660270	50.01	23.79	10050	154587620	1566789	55669
sy-B03-1	53845212	53264836	50.01	23.51	21316	205716674	585399	23382
dz-B36-1	54180976	53475350	50.02	23.08	27136	207446769	472171	14315
dz-B54-1	53697896	51144422	50.07	23.89	24028	202612545	978392	18081
dz-B37-1	53879328	51756382	50.02	22.98	21833	190580770	587910	20066
dz-B13-2	56608766	24547728	50.02	24.88	1221	18448547	478306	47812
sy-A36-3	54005216	53309038	50.07	22.29	21267	198688731	770199	21847
dz-B20-1	53739942	52509310	50.2	23.68	17343	172885138	920409	27540
dz-C17-2	53416566	52823540	50	24.78	12700	124943805	399566	25629
dz-B39-3	53962934	52731810	50.06	22.49	13026	130694868	685889	23979
dz-C05-2	53663058	53168390	49.91	23.48	13438	143332216	497539	27671
sy-C07-3	52707302	52071768	50	23.51	16039	149019503	537044	25402
sy-A23-1	98066534	96982562	50	19.62	4543	24920069	464684	6971
dz-H03-2	54540512	53428660	50	22.22	5169	72339389	547989	83508
sy-C15-1	52417728	51816728	50.01	23.72	11360	145442654	630108	45479
dz-B54-2	52426554	51160682	50.06	25	21981	215721190	773779	24396
sy-B11-2	52289924	51740560	49.98	22.89	22474	198378469	456000	17781
A35-1	52114792	51579858	50.01	24.09	13155	135384654	435773	29522
dz-B32-1	51419498	48414494	50	23.42	19880	187233231	512069	23850
dz-H01-2	54728174	53590724	50.01	22.12	7400	94513140	628229	41666
sy-B02-1	51503234	50819938	50.01	22.12	23972	232663264	451988	23319
sy-A06-1	52439548	51781358	50.01	22.5	1790	34801359	736660	81028
sy-A01-1	51803924	51171104	50.06	22.39	17218	172735850	619518	23483
sy-A07-1	51999800	51482984	50.06	22.49	16876	181056371	586308	29148
sy-A76-1	52043784	50117844	49.99	22.78	14946	156506955	647360	27660
dz-C25-1	51966748	51437810	50.01	23.61	1905	50274197	907829	106178
dz-B38-1	53184714	10567332	49.93	21.6	660	14414527	237241	56108
sy-A62-2	50863302	50420054	50	22.48	4970	46944176	436052	26580
dz-B05-1	51837162	51129664	49.98	23.61	14872	156270274	720800	24369
dz-B36-2	50249152	49438060	50.06	22.59	6659	101693076	619053	53359
sy-B11-1	51875292	51229876	50.01	23.17	16567	166056379	550739	31362
dz-C05-1	50623254	49976772	49.93	23.08	22989	178815465	409780	14598
sy-A06-3	51373546	50486750	50.05	22.11	17817	184668421	613936	33607
sy-B15-1	51769622	51266844	50.01	22.41	13700	127714992	738470	18781
sy-A57-1	51817966	51336298	50.07	22.08	10083	96330352	488704	27034
dz-B25-1	50488232	49691718	50.02	24.3	6647	77155227	529439	46333
dz-B31-2	49126538	48008654	49.99	22.21	9143	110701832	776129	35538
sy-B22-1	50911628	50033020	50	23.7	21209	170211718	302183	16000
dz-H01-1	50287996	49539502	50	23.38	2885	51399288	741013	61524
dz-C08-2	50340806	49667158	49.99	24.38	5998	79597873	1464772	46257
sy-C01-3	50429142	49771894	50	24.52	16579	174531823	538103	25019
sy-A56-1	50097326	49432046	50	24.19	19423	178233875	678413	19897
dz-B40-1	49422648	48673316	50.03	23.11	30039	238903960	499747	13897
sy-C23-1	49686304	49176044	50.01	23.38	9727	101514775	568974	27518
dz-C14-1	52933972	52118828	50.02	23.72	9900	117516895	485635	38349
sy-A53-1	49581884	48998336	50.06	23.32	18420	167971043	458008	19354
dz-B46-2	49167306	48589322	50.01	22.41	22503	213065419	526046	26809
dz-B34-1	49971256	46059942	50.02	24.39	8952	87461224	460752	28297
sy-A76-2	47650544	46274632	50.01	22.92	16305	202972612	555235	38507
sy-B15-2	49883362	49226204	50.01	22.29	17478	154528408	946567	20066
dz-B53-2	50178650	48927850	50.01	24.48	6089	85258961	859547	58001
dz-B42-2	48442728	47792072	50.01	22.28	11177	125634688	880282	40517
sy-A02-2	48957560	47718434	50.09	23.19	15128	149186290	488291	27107
sy-B02-2	47922940	47245194	50.01	21.98	16541	174910756	535223	29442
dz-B44-2	47886128	47097352	50.02	21.69	23593	213378932	606551	21696
dz-B38-2	47362400	45708038	50.02	22.99	20962	200880744	576115	23648
sy-A60-3	48315098	47670954	49.64	24.38	7843	106941926	640054	40726
dz-B19-1	47360942	46719990	49.78	21.61	20448	186760561	434637	22492
sy-A55-2	47826712	47251680	49.7	25.38	15603	154923762	645952	28569
sy-B29-2	47822818	47116616	49.79	18.88	15887	150906120	707625	22298
sy-A60-1	49748512	25698588	49.79	18.11	13079	127127788	654825	25904
dz-B27-1	48048102	47383262	49.69	25.22	3038	27467100	200611	29101
dz-C12-2	47305564	46819182	49.7	22.68	10820	126997055	645302	52444
sy-A56-3	47284010	46728006	49.69	23.52	17301	172388871	804370	24095
dz-A35-1	77848560	77247366	49.7	23.41	6183	76085373	703112	41982
dz-B19-2	47471602	46380002	50.19	24.41	11439	77684593	713343	10575
dz-A31-3	77743232	77036340	49.76	22.63	10883	84003723	433432	15795
dz-B52-2	48791444	48215758	49.76	25.82	12794	90346682	640790	12603
sy-H02-2	46016050	45467106	49.72	23.58	29758	219725786	447276	13360
sy-B30-2	46963714	40928278	49.7	23.78	3376	41223227	568041	35983
sy-A63-1	47181292	4863996	50.01	23.91	2625	12602200	241435	4836
dz-A61-1	46025746	45519342	49.7	25.93	7307	106445570	460132	52879
dz-B33-1	45894370	45044316	50.01	24.02	16790	163769440	464391	27785
sy-A05-3	47178502	46065420	50.01	23.1	14796	147903025	543852	27896
sy-A55-1	45949998	45267478	50.06	22.61	15261	123824347	538699	19076
dz-C03-3	45338722	44836952	50.06	26.11	17727	151147591	421389	16772
sy-A02-1	45845116	45366518	50.02	24.98	20117	207240725	523712	27626
sy-C07-1	44645080	44020758	50.06	23.19	10841	149143676	617221	39920
dz-B46-1	46248346	45456958	50.02	24.12	12284	115108110	437485	28221
dz-A13-3	45756010	44771992	50.02	21.8	12955	105638501	342666	15988
sy-A77-1	44561312	43926698	50.02	22.01	13168	164241235	737412	33666
sy-A65-2	44293266	43905444	50.07	24.12	20923	171949967	638227	16139
dz-A66-1	45916512	45273414	50.07	23.78	8798	88118078	1182142	24352
sy-C09-1	45459612	44790100	49.99	25.2	4496	59955529	592963	44689
sy-A07-3	44820968	44117338	49.94	22.19	5745	60670716	1138802	38203
sy-H02-1	44232074	43668270	50	20.39	20699	212372374	440988	23893
dz-C12-1	48123254	47111970	50.01	23.79	3403	69541280	490871	101697
dz-B31-1	45253492	44541082	50	22.62	13030	113258606	600905	27781
dz-B25-2	44612152	43636760	50.07	19.31	11119	138041970	459771	41985
sy-A68-3	47283944	12533420	50.07	19.42	669	4505171	119416	17317
dz-B18-2	45413588	44694724	50.01	22.59	14928	129097307	689244	21836
dz-B52-1	43000864	39756000	49.99	23.4	8461	90568116	820841	28231
sy-A30-2	72437526	71723862	50.07	24.11	6994	64747685	885402	28210
dz-A66-2	44816786	33623726	50.04	21.01	6597	85787902	1182138	38528
sy-B29-1	43483624	42864940	50.01	23.79	15583	137321281	803209	21974
sy-A21-1	73004872	72291268	50	22.21	8278	73245803	735122	23993
sy-A19-1	42805872	42183572	50.07	24.19	9474	90601135	461406	24230
dz-C27-2	46650628	45962642	50.07	22.99	5744	66500581	584027	34033
sy-A21-2	75363662	74785608	50.02	22.88	5700	50840696	901428	39029
sy-A01-3	43240974	42672910	50.07	24.2	16917	155864608	613936	22053
dz-A61-3	41632796	40992936	50.01	24.1	6965	97374785	679267	44650
sy-C23-2	46659922	44685694	50.02	21.83	3001	21580931	295891	15458
sy-A16-1	42511170	42110464	50.01	22.8	8113	81670651	779008	27297
sy-B30-1	44707480	26219546	50.03	23.79	9498	68011158	207442	11775
sy-A53-3	43047520	39454182	50.07	22.71	4586	87151276	859956	74506
sy-A22-2	70839168	70105900	50.08	22.63	6644	63886809	513782	31766
dz-C22-2	43406876	42637624	50	22.51	15627	159846350	632504	30033
dz-B10-1	41429290	40928244	50.01	23.19	16911	171222097	700521	31190
dz-A32-2	68802994	67190968	50	22.82	6304	67853201	675998	25575
sy-A05-1	41213996	40617248	50	23.11	18721	145996891	531615	16668
dz-B32-2	45807620	44309352	50	22.52	865	8219065	475391	45843
dz-C08-1	41524842	41020012	50.01	23.48	10603	140090922	833085	44117
dz-A20-2	74654944	73901980	49.99	23.08	6043	44537259	695479	15517
sy-A30-1	64503278	63818714	50	22.8	4288	32480660	873674	25707
sy-A63-3	41043114	40349950	49.92	22.6	8072	102707339	543005	39773
sy-A36-1	66769566	66256666	50.07	21.99	13609	79912643	482956	7846
sy-A16-2	40765626	40298252	49.98	21.79	7101	102874064	530759	49267
dz-A32-1	69764614	69013844	49.99	23.01	1986	29531226	757521	54736
sy-A26-4	62242604	61068554	50.02	23.81	6219	51015074	285238	16746
sy-A27-1	59133764	58663726	50.02	22.49	7931	64184673	859876	21928
dz-A33-1	71090042	70339946	50	21.7	10286	66175390	395552	10401
sy-A37-1	58111602	57476942	50	21.52	9372	60853668	336490	10004
sy-A28-1	67670614	66620328	50	22.98	5116	43652548	310349	18467
dz-A33-2	67816066	67189546	49.93	22.29	10445	75883859	462021	12979
sy-A26-1	56939104	56484304	50.01	22.99	5604	39543141	231466	11485
sy-A23-3	64359476	63450422	50.02	19.71	484	8633903	863654	107865
sy-A25-1	65068552	64433774	50	23.78	3522	47129989	445284	64202
dz-A35-2	58154308	57701622	50.02	24.18	5677	51188094	706663	36846

## Sheet: S2
Table S2. Completeness and Contamination of Species-level Genome Bins (SGBs)
Bin id	Completeness	Contamination
SGB.9	100	0
SGB.86	100	0
SGB.65	100	0.67
SGB.64	100	0.13
SGB.63	100	0.19
SGB.577	100	0.63
SGB.551	100	1.5
SGB.520	100	0
SGB.476	100	0.63
SGB.47	100	0
SGB.459	100	0
SGB.455	100	0
SGB.420	100	4.81
SGB.414	100	0
SGB.384	100	2.41
SGB.354	100	1.34
SGB.35	100	0
SGB.342	100	0
SGB.336	100	0
SGB.333	100	1.61
SGB.323	100	4.52
SGB.32	100	3.93
SGB.30	100	0.6
SGB.295	100	2.83
SGB.289	100	0
SGB.282	100	0
SGB.26	100	1.27
SGB.23	100	0
SGB.22	100	0
SGB.219	100	0.7
SGB.202	100	2.25
SGB.192	100	1.61
SGB.180	100	0
SGB.179	100	0.04
SGB.170	100	1.27
SGB.169	100	0.38
SGB.161	100	0
SGB.153	100	0
SGB.152	100	0
SGB.149	100	0
SGB.128	100	0.08
SGB.127	100	0
SGB.122	100	0
SGB.118	100	0
SGB.117	100	0.23
SGB.105	100	0
SGB.264	99.99	0.22
SGB.33	99.98	2.1
SGB.274	99.95	0
SGB.90	99.95	0
SGB.297	99.92	0.47
SGB.129	99.9	0.45
SGB.154	99.88	0.37
SGB.398	99.78	0.67
SGB.552	99.77	0.24
SGB.355	99.77	0.48
SGB.259	99.7	0.55
SGB.71	99.65	0
SGB.68	99.63	0
SGB.283	99.63	0
SGB.173	99.63	0
SGB.231	99.62	0
SGB.139	99.62	0.44
SGB.1	99.62	0
SGB.340	99.56	0
SGB.261	99.52	0.16
SGB.119	99.52	0.96
SGB.6	99.52	0.16
SGB.12	99.52	1.45
SGB.8	99.48	0
SGB.69	99.46	0
SGB.268	99.46	0
SGB.58	99.45	0.61
SGB.562	99.45	0.55
SGB.286	99.44	1.21
SGB.366	99.43	0
SGB.409	99.42	0.71
SGB.189	99.42	0.61
SGB.113	99.42	0.19
SGB.39	99.41	0.19
SGB.558	99.41	0
SGB.534	99.41	0
SGB.42	99.41	0
SGB.475	99.4	0.43
SGB.448	99.4	0
SGB.311	99.4	0
SGB.162	99.4	0.07
SGB.337	99.38	0.6
SGB.240	99.38	0
SGB.94	99.37	0
SGB.62	99.37	0.95
SGB.597	99.37	0
SGB.553	99.37	0.63
SGB.514	99.37	1.41
SGB.436	99.37	1.9
SGB.429	99.37	0
SGB.315	99.37	0
SGB.185	99.37	0.95
SGB.184	99.37	1.27
SGB.168	99.37	0
SGB.107	99.37	0.16
SGB.316	99.36	0
SGB.84	99.33	0
SGB.560	99.33	0.47
SGB.544	99.33	0.67
SGB.526	99.33	0.67
SGB.447	99.33	0
SGB.359	99.33	2.01
SGB.324	99.33	0.67
SGB.298	99.33	0
SGB.290	99.33	0
SGB.265	99.33	0
SGB.213	99.33	2.01
SGB.204	99.33	1.01
SGB.106	99.33	2.01
SGB.545	99.32	4.49
SGB.252	99.32	0
SGB.425	99.32	0.23
SGB.31	99.32	0.22
SGB.594	99.31	4.59
SGB.116	99.31	0.15
SGB.155	99.31	0.41
SGB.519	99.3	0.7
SGB.241	99.3	1.4
SGB.515	99.3	2.82
SGB.78	99.26	0.37
SGB.16	99.25	0
SGB.45	99.25	0.13
SGB.267	99.22	0
SGB.29	99.21	0
SGB.49	99.2	3.91
SGB.537	99.2	0
SGB.370	99.2	0
SGB.510	99.2	1.46
SGB.576	99.19	2.42
SGB.410	99.19	1.08
SGB.381	99.19	1.61
SGB.212	99.19	0.81
SGB.121	99.19	0.81
SGB.453	99.18	0.7
SGB.413	99.17	0.12
SGB.164	99.16	0.55
SGB.100	99.15	0
SGB.220	99.12	0
SGB.462	99.11	0.07
SGB.440	99.09	0.38
SGB.258	99.06	0
SGB.217	99.06	0
SGB.67	99.05	0
SGB.363	99.04	0.96
SGB.445	99.03	1.22
SGB.227	99.03	0.85
SGB.211	99.03	0.48
SGB.41	99.03	0
SGB.182	98.98	0.26
SGB.108	98.95	0.63
SGB.198	98.92	0.54
SGB.126	98.92	0.54
SGB.546	98.9	0
SGB.214	98.89	0.6
SGB.48	98.88	0
SGB.348	98.88	0
SGB.539	98.88	2.25
SGB.521	98.88	0.56
SGB.517	98.88	1.12
SGB.399	98.88	1.12
SGB.140	98.87	2.33
SGB.569	98.87	0
SGB.110	98.85	2.09
SGB.423	98.84	0.38
SGB.18	98.83	0.34
SGB.480	98.83	0
SGB.46	98.83	0
SGB.246	98.83	0.29
SGB.143	98.83	0.88
SGB.564	98.8	1.8
SGB.44	98.8	0
SGB.159	98.77	0
SGB.55	98.75	0.78
SGB.314	98.75	0.62
SGB.112	98.75	0.78
SGB.74	98.73	0
SGB.509	98.73	0.63
SGB.442	98.73	0
SGB.437	98.73	0
SGB.428	98.73	0
SGB.209	98.73	0
SGB.171	98.73	0.32
SGB.115	98.73	0
SGB.76	98.73	1.52
SGB.585	98.73	0
SGB.353	98.73	0
SGB.194	98.73	0
SGB.487	98.71	0
SGB.27	98.7	1.69
SGB.19	98.7	0.12
SGB.228	98.68	0.34
SGB.54	98.67	0
SGB.582	98.66	5.24
SGB.97	98.66	0
SGB.61	98.66	0.34
SGB.598	98.66	0.67
SGB.513	98.66	0.22
SGB.450	98.66	0.34
SGB.439	98.66	1.34
SGB.393	98.66	0
SGB.358	98.66	0
SGB.313	98.66	0.67
SGB.294	98.66	0
SGB.292	98.66	0
SGB.270	98.66	0
SGB.245	98.66	0
SGB.229	98.66	0
SGB.221	98.66	0
SGB.216	98.66	0.67
SGB.215	98.66	0
SGB.183	98.66	1.48
SGB.146	98.66	0.67
SGB.144	98.66	0
SGB.13	98.66	0
SGB.11	98.66	0
SGB.160	98.65	0
SGB.279	98.64	0
SGB.397	98.64	2.01
SGB.473	98.64	0
SGB.319	98.64	0
SGB.250	98.64	1.55
SGB.57	98.64	0
SGB.317	98.63	0
SGB.157	98.62	0.75
SGB.548	98.6	0.95
SGB.388	98.58	1.12
SGB.360	98.55	1.55
SGB.287	98.54	1.17
SGB.132	98.52	0
SGB.207	98.51	1.69
SGB.17	98.51	0
SGB.466	98.5	0.75
SGB.330	98.49	0.02
SGB.329	98.49	0.67
SGB.251	98.47	0
SGB.301	98.43	0.67
SGB.460	98.43	2.01
SGB.326	98.43	0.24
SGB.327	98.39	3.92
SGB.226	98.39	3
SGB.296	98.39	0.81
SGB.147	98.38	0
SGB.150	98.38	1.53
SGB.234	98.37	0
SGB.528	98.32	0.67
SGB.496	98.32	0.22
SGB.269	98.32	0
SGB.467	98.31	0.92
SGB.158	98.3	0.65
SGB.361	98.28	1.12
SGB.14	98.25	0
SGB.266	98.24	0.48
SGB.262	98.22	0.11
SGB.495	98.2	0
SGB.236	98.19	0.56
SGB.318	98.16	1.53
SGB.518	98.16	0.75
SGB.352	98.15	0.88
SGB.222	98.15	0.37
SGB.114	98.14	1.38
SGB.604	98.14	1.55
SGB.256	98.14	0.62
SGB.148	98.14	0.62
SGB.357	98.13	0.66
SGB.88	98.1	0.63
SGB.77	98.1	0
SGB.590	98.1	0.71
SGB.285	98.1	1.27
SGB.165	98.1	0.32
SGB.583	98.1	0
SGB.568	98.1	2.22
SGB.257	98.09	0.48
SGB.401	98.09	0
SGB.451	98.02	4.18
SGB.601	98.01	2.41
SGB.188	98	1.27
SGB.92	97.99	0
SGB.89	97.99	1.01
SGB.60	97.99	0
SGB.574	97.99	0
SGB.461	97.99	0
SGB.389	97.99	0
SGB.371	97.99	0.4
SGB.349	97.99	2.01
SGB.325	97.99	0
SGB.299	97.99	0.34
SGB.28	97.99	0.12
SGB.25	97.99	0.34
SGB.208	97.99	0
SGB.181	97.99	0.67
SGB.172	97.99	0
SGB.130	97.99	0
SGB.101	97.99	1.34
SGB.376	97.98	0.27
SGB.43	97.96	0
SGB.124	97.96	0
SGB.95	97.95	0
SGB.402	97.9	0.7
SGB.178	97.9	0.65
SGB.80	97.89	0.02
SGB.338	97.88	0
SGB.197	97.87	0.71
SGB.443	97.86	0.07
SGB.390	97.85	0
SGB.239	97.85	0.1
SGB.538	97.84	0.03
SGB.382	97.82	0.67
SGB.416	97.78	2.1
SGB.15	97.78	0.48
SGB.111	97.77	0
SGB.494	97.75	2.25
SGB.254	97.75	0
SGB.588	97.72	0.84
SGB.550	97.7	1.09
SGB.491	97.7	0.67
SGB.40	97.69	0.03
SGB.3	97.68	0
SGB.522	97.67	1.07
SGB.66	97.65	4.03
SGB.193	97.65	0.67
SGB.260	97.62	1.7
SGB.142	97.61	0
SGB.369	97.58	1.69
SGB.53	97.55	0
SGB.424	97.52	0.16
SGB.559	97.48	0.15
SGB.385	97.47	0
SGB.237	97.47	0.02
SGB.109	97.47	0.63
SGB.135	97.46	0
SGB.272	97.44	1.75
SGB.532	97.42	0.75
SGB.415	97.41	0
SGB.235	97.41	0
SGB.138	97.38	1.28
SGB.145	97.35	0.49
SGB.592	97.32	0.67
SGB.584	97.32	0
SGB.543	97.32	0.67
SGB.502	97.32	0.67
SGB.486	97.32	1.17
SGB.449	97.32	0
SGB.307	97.32	0.67
SGB.277	97.32	0
SGB.200	97.32	0.22
SGB.134	97.32	0
SGB.505	97.31	0.81
SGB.331	97.3	0.37
SGB.403	97.29	3.34
SGB.506	97.28	2.04
SGB.383	97.28	0.68
SGB.102	97.28	0.68
SGB.196	97.27	0
SGB.70	97.22	0
SGB.176	97.18	0.87
SGB.280	97.12	0.65
SGB.276	97.09	0
SGB.50	97.07	1.92
SGB.395	97.05	1.34
SGB.339	96.99	0
SGB.536	96.98	1.68
SGB.278	96.98	0
SGB.499	96.97	4.05
SGB.5	96.95	1.08
SGB.533	96.88	1.88
SGB.432	96.81	0
SGB.591	96.79	2.4
SGB.477	96.77	1.25
SGB.474	96.74	0.67
SGB.187	96.69	1.75
SGB.59	96.64	0
SGB.567	96.64	1.4
SGB.379	96.64	4.5
SGB.288	96.64	0
SGB.223	96.64	1.45
SGB.20	96.64	0
SGB.98	96.63	1.44
SGB.351	96.62	0.16
SGB.37	96.6	0
SGB.36	96.6	0
SGB.566	96.59	1.2
SGB.199	96.57	0.96
SGB.175	96.55	0.38
SGB.191	96.54	0.27
SGB.186	96.49	0
SGB.565	96.43	1.67
SGB.91	96.42	2.68
SGB.570	96.42	2.01
SGB.137	96.41	1.67
SGB.321	96.4	0.67
SGB.232	96.33	1.38
SGB.205	96.31	0.67
SGB.593	96.27	0.62
SGB.218	96.23	1.09
SGB.426	96.23	0
SGB.120	96.22	1.78
SGB.556	96.21	3.23
SGB.469	96.2	1.58
SGB.471	96.2	2.48
SGB.293	96.16	0
SGB.320	96.1	0
SGB.547	96.08	0.65
SGB.418	96.07	0.19
SGB.248	96.03	1.03
SGB.190	95.98	2.12
SGB.73	95.97	0.81
SGB.368	95.97	0
SGB.249	95.97	0.67
SGB.230	95.97	0.34
SGB.87	95.97	0
SGB.417	95.97	0
SGB.166	95.97	0
SGB.309	95.95	0.32
SGB.4	95.92	0
SGB.596	95.89	0.69
SGB.586	95.85	0.5
SGB.523	95.75	1.35
SGB.508	95.75	0.67
SGB.485	95.68	0.95
SGB.75	95.64	0.11
SGB.255	95.62	0.37
SGB.563	95.61	0.32
SGB.131	95.61	2.98
SGB.104	95.6	2.24
SGB.535	95.57	1.35
SGB.481	95.57	0.79
SGB.465	95.56	0.83
SGB.302	95.56	2.69
SGB.587	95.56	0.91
SGB.434	95.54	0
SGB.2	95.51	0.93
SGB.242	95.51	0
SGB.21	95.3	1.68
SGB.38	95.23	0
SGB.470	95.22	0
SGB.253	95.17	0.34
SGB.444	95.16	0
SGB.431	95.14	1.44
SGB.243	95.13	2.01
SGB.430	95.13	0.58
SGB.456	95.13	0
SGB.527	95.08	0.48
SGB.163	94.98	0.13
SGB.452	94.94	2.36
SGB.441	94.94	0.32
SGB.125	94.93	0.46
SGB.364	94.87	0.67
SGB.457	94.74	1.87
SGB.174	94.67	1.17
SGB.599	94.63	1.18
SGB.541	94.63	0
SGB.396	94.63	2.68
SGB.224	94.63	1.68
SGB.304	94.46	0.68
SGB.478	94.44	1.78
SGB.72	94.34	0
SGB.34	94.3	0
SGB.555	94.3	0.34
SGB.408	94.23	0
SGB.572	94.22	1.86
SGB.151	94.2	1.53
SGB.433	94.13	0.6
SGB.378	94.01	0.13
SGB.464	94	4.72
SGB.490	93.96	1.41
SGB.271	93.96	2.01
SGB.195	93.95	2.45
SGB.103	93.91	0
SGB.380	93.78	2.97
SGB.472	93.74	0.04
SGB.405	93.7	0.7
SGB.575	93.63	1.41
SGB.291	93.6	1.25
SGB.225	93.51	0.34
SGB.96	93.39	2.24
SGB.374	93.38	0.34
SGB.99	93.34	3.57
SGB.411	93.33	0.11
SGB.356	93.29	1.34
SGB.206	93.29	0.67
SGB.203	93.29	0
SGB.136	93.29	0
SGB.238	93.27	1.34
SGB.468	93.26	2.41
SGB.273	93.25	1.57
SGB.463	93.11	0.5
SGB.540	93.06	1.57
SGB.372	92.94	0.71
SGB.497	92.83	1.34
SGB.571	92.77	0.72
SGB.421	92.74	1.61
SGB.498	92.7	2.81
SGB.79	92.62	0
SGB.392	92.62	1.34
SGB.365	92.62	1.34
SGB.332	92.62	0.67
SGB.123	92.62	0
SGB.511	92.47	2.44
SGB.350	92.47	0
SGB.446	92.42	1.12
SGB.482	92.29	2.64
SGB.400	92.27	1.41
SGB.281	92.14	0.32
SGB.458	92.13	1.34
SGB.300	91.95	0.69
SGB.394	91.94	0.7
SGB.263	91.83	0.67
SGB.167	91.76	3.55
SGB.561	91.72	2.71
SGB.492	91.64	0
SGB.373	91.23	0.67
SGB.7	91.19	0.77
SGB.422	91.05	1.34
SGB.156	91.04	0.21
SGB.233	90.94	0.67
SGB.341	90.91	1.2
SGB.377	90.64	1.68
SGB.493	90.6	3.36
SGB.247	90.45	1.12
SGB.589	90.43	1.67
SGB.345	90.34	0
SGB.605	90.25	1.45
SGB.525	90	0.27
SGB.529	89.93	2.01
SGB.386	89.93	0.67
SGB.306	89.93	8.72
SGB.549	89.88	2.6
SGB.52	89.88	5.84
SGB.438	89.61	0.63
SGB.427	89.52	1.36
SGB.503	89.45	0.74
SGB.133	89.26	0.67
SGB.500	89.19	3.45
SGB.177	89.12	3.42
SGB.488	88.75	2.68
SGB.81	88.74	0.78
SGB.322	88.22	0.96
SGB.210	88.16	0.19
SGB.454	88.04	0.81
SGB.335	88.03	0.85
SGB.507	87.73	1.65
SGB.578	87.44	1.34
SGB.344	87.36	1.23
SGB.312	87.28	3.38
SGB.328	87.21	2.18
SGB.501	87.13	3.45
SGB.82	86.98	0.63
SGB.524	86.89	1.6
SGB.595	86.56	5.56
SGB.419	86.55	1.18
SGB.557	86.26	0.67
SGB.554	86.17	0.67
SGB.391	86.02	1.61
SGB.573	85.91	0.67
SGB.406	85.91	1.34
SGB.310	85.91	0
SGB.580	85.83	0.1
SGB.346	85.74	1.46
SGB.412	85.73	1.57
SGB.516	85.53	0.73
SGB.284	85.04	0
SGB.343	84.59	0.45
SGB.305	84.03	1.8
SGB.404	83.4	1.42
SGB.347	83.29	1.02
SGB.484	82.76	0
SGB.387	82.71	0.79
SGB.201	82.07	1.72
SGB.10	82.07	0.86
SGB.93	81.97	1.36
SGB.435	81.9	1.72
SGB.275	81.9	0
SGB.479	81.73	3.3
SGB.362	81.18	2.25
SGB.530	81.08	0
SGB.56	81.03	0
SGB.244	80.76	2.68
SGB.375	80.16	0.7
SGB.603	79.64	1.72
SGB.531	78.75	1.01
SGB.83	78.45	2.07
SGB.303	78.12	1.57
SGB.85	78.03	0.08
SGB.606	77.56	2.35
SGB.308	77.56	0.89
SGB.24	76.78	2.01
SGB.367	76.44	0.7
SGB.407	76.22	2.5
SGB.504	75.89	0.78
SGB.483	75.86	1.72
SGB.334	74.46	5.36
SGB.600	73.39	1.23
SGB.489	72.92	2.59
SGB.579	71.25	2.63
SGB.602	70.67	3.5
SGB.542	69.66	0
SGB.141	69.14	0
SGB.512	66.72	3.45
SGB.51	62.37	2.56
SGB.581	59.4	1.72

## Sheet: S3
Table S3.Comorbidity Profiles of Study Participants
	Sample	Date of birth	Sex	Height(cm)	Weight(kg)	Complication	Family history: Whether there are any maligNont tumors in three generations of immediate family members.	Complications in three generations of immediate family members	Living place
Pro group	1	1955-01-04	Male	173	82	Diabetes，Hypertension，Stroke，Dyslipidemia	No	Hypertension	Prefecture-level City 
	2	1959-06-08	Male	172	60	Diabetes，Hypertension，Coronary heart disease	Yes	No	Town 
	3	1962-09-04	Male	178	84	NA	No	No	Village
	4	1967-07-16	Female	158	40	NA	No	No	Provincial Capital
	5	1965-01-10	Male	176	75	NA	No	No	Provincial Capital
	6	1956-06-06	Female	155	50	Hypertension	No	No	Village
	7	1986-12-18	Female	158	44	NA	No	No	Prefecture-level City 
	8	1965-08-06	Male	163	64	Hypertension，Coronary heart disease	No	No	Village
	9	1985-02-19	Male	166	75	NA	Yes	No	Provincial Capital
	10	1959-07-18	Female	165	57	Hypertension	No	No	Town 
	11	1965-11-10	Male	180	58	NA	Yes	Hypertension	Prefecture-level City 
	12	1967-06-19	Female	155	45	Diabetes，Hypertension，Coronary heart disease┋hypothyroidism	No	Hypertension	Village
	13	1955-09-02	Male	165	48	Chronic liver disease	No	No	Provincial Capital
	14	1968-08-18	Male	175	60	Diabetes，Hypertensio，Coronary heart disease	No	No	Prefecture-level City 
	15	1970-05-19	Male	174	75	Diabetes	No	No	Town 
	16	1949-12-26	Male	168	61	Hypertension	Yes	Hypertension	Provincial Capital
	17	1959-03-19	Female	160	50	Hypertension，Coronary heart disease	No	Hypertension	Provincial Capital
	18	1986-07-10	Female	160	57	NA	Yes	No	Prefecture-level City 
	19	1955-05-17	Female	152	39	Stroke	No	No	Village
	20	1951-08-03	Male	178	75	Diabetes，Coronary heart disease	Yes	No	Town 
	21	1956-04-03	Male	178	55	Diabetes，Coronary heart disease	No	No	Provincial Capital
	22	1962-01-17	Female	156	65	Cirrhosis	No	No	Village
	23	1979-02-16	Female	158	60	NA	Yes	No	Provincial Capital
	24	1975-04-03	Male	172	64	NA	No	Diabetes	Prefecture-level City 
	25	1963-03-03	Female	160	56	Hypertension	Yes	No	Prefecture-level City 
	26	1980-01-03	Female	167	60	NA	Yes	No	Provincial Capital
	27	1992-09-17	Female	167	70	NA	No	No	Prefecture-level City 
	28	1977-01-10	Female	161	58	NA	Yes	No	Provincial Capital
	29	1977-01-02	Female	167	64	NA	Yes	No	Provincial Capital
	30	1971-05-03	Male	186	65	Diabetes，Hypertension，Coronary heart disease	Yes	No	Provincial Capital
	31	1972-03-18	Male	183	78	Dyslipidemia	Yes	No	Provincial Capital
	32	1972-11-18	Female	162	65	NA	Yes	No	Prefecture-level City 
	33	1975-10-31	Female	168	65	NA	No	No	Prefecture-level City 
	34	1971-02-28	Male	164	65	Cirrhosis	No	No	Provincial Capital
	35	1965-10-21	Male	170	73	NA	No	No	Town 
	36	1953-07-21	Male	167	55	NA	No	No	Village
	37	1981-02-21	Male	178	96	Hypertension	Yes	No	Prefecture-level City 
	38	1977-01-10	Male	164	65	hypothyroidism	No	No	Prefecture-level City 
	39	1966-09-13	Female	168	46	Hypertension	No	No	Village
	40	1982-04-19	Male	172	65	NA	Yes	No	Prefecture-level City 
	41	1965-04-19	Female	164	54	NA	No	No	Provincial Capital
	42	1957-10-28	Male	170	65	Diabetes	No	Diabetes	Provincial Capital
	43	1961-12-28	Female	160	75	NA	Yes	No	Prefecture-level City 
	44	1972-10-07	Female	172	50	NA	Yes	No	Prefecture-level City 
	45	1969-01-01	Male	159	57	NA	Yes	No	County Seat 
	46	1952-01-02	Male	168	54	Coronary heart disease	No	No	Village
	47	1973-11-04	Male	165	62	NA	No	No	Provincial Capital
	48	1957-04-01	Female	146	39	NA	No	No	Provincial Capital
	49	1961-08-04	Male	164	66	NA	Yes	No	Village
	50	1965-02-03	Male	156	45	NA	No	No	Prefecture-level City 
	51	1950-04-06	Male	170	61	Diabetes，Hypertension，Coronary heart disease	No	Hypertension	Provincial Capital
Pla group	1	1973-05-28	Female	160	54	NA	No	No	Town 
	2	1955-12-16	Female	165	47	Hypertension	Yes	No	Provincial Capital
	3	1964-09-08	Male	175	70	NA	No	No	Prefecture-level City 
	4	1964-01-17	Female	164	43	NA	No	No	Provincial Capital
	5	1986-06-08	Female	160	60	Hypertension，Helicobacter pylori infection	No	No	Town 
	6	2024-08-08	Female	153	42	NA	No	No	Village
	7	1954-06-19	Female	160	60	NA	No	No	Prefecture-level City 
	8	1970-05-02	Female	160	50	NA	Yes	No	Prefecture-level City 
	9	1955-01-08	Male	165	60	Coronary heart disease	No	No	Town 
	10	1944-07-31	Female	160	55	Diabetes，Hypertension	Yes	No	Prefecture-level City 
	11	1956-08-31	Female	165	57	Chronic biliary system diseases	Yes	No	Prefecture-level City 
	12	1970-10-31	Female	160	63	NA	Yes	No	County Seat 
	13	1970-02-21	Male	169	63	NA	Yes	No	Prefecture-level City 
	14	1972-03-06	Male	169	75	Hypertension	No	No	Prefecture-level City 
	15	1952-09-21	Male	175	75	Hypertension	Yes	No	County Seat 
	16	1960-07-06	Female	168	71	Hypertension	No	No	County Seat 
	17	1971-03-11	Male	180	63	NA	No	No	Prefecture-level City 
	18	1950-11-08	Male	167	54	NA	No	No	Town 
	19	1953-10-13	Female	158	75	Diabetes，Hypertension	Yes	No	Town 
	20	1958-07-13	Male	170	69	Diabetes	No	No	Town 
	21	1965-05-21	Female	158	34	NA	No	No	Prefecture-level City 
	22	1971-11-06	Male	180	74	Gastroesophageal reflux，Chronic liver disease	No	No	Provincial Capital
	23	1959-10-09	Male	170	68	Helicobacter pylori infection	Yes	No	Prefecture-level City 
	24	1954-04-06	Male	165	70	Hypertension	Yes	Hypertension	Prefecture-level City 
	25	1963-01-26	Female	162	55	Hypertension	Yes	No	Prefecture-level City 
	26	1971-05-29	Male	177	65	NA	Yes	No	Prefecture-level City 
	27	1967-12-19	Male	178	83	NA	No	No	County Seat 
	28	1959-01-06	Female	161	63	Hypertension	No	No	Village
	29	1973-10-15	Female	158	50	NA	No	No	County-level City 
	30	1969-01-29	Male	164	48	NA	No	Coronary heart disease	Prefecture-level City 
	31	1998-03-06	Female	162	45	NA	Yes	Hypertension	Village
	32	1960-06-02	Male	170	70	Hypertension，Stroke	No	No	Village
	33	1955-10-30	Male	172	58	Hypertension，Stroke	Yes	No	Village
	34	1965-05-07	Male	172	72	Cirrhosis	No	No	County Seat 
	35	1955-06-30	Male	170	83	Hypertension	No	Coronary heart disease	Prefecture-level City 
	36	1972-03-29	Male	170	55	NA	No	No	County Seat 
	37	1948-10-31	Male	169	65	Hypertension	No	Hypertension	Provincial Capital
	38	1946-01-17	Male	170	70	Hypertension，Stroke，COPD	No	Hypertension	Prefecture-level City 
	39	1956-08-04	Female	182	47	Hypertension	No	No	County-level City 
	40	1962-09-05	Male	170	67	Hypertension	No	Hypertension	County Seat 
	41	1972-08-29	Male	175	70	NA	No	No	Provincial Capital
	42	1968-05-14	Male	163	61	NA	Yes	No	Village
	43	1950-06-13	Male	162	64	Coronary heart disease	No	No	Village
	44	1956-12-18	Male	150	42	NA	No	No	Village
	45	1955-02-16	Male	159	58	Hypertension	No	No	Village
	46	1968-08-22	Male	167	57	NA	No	No	Village
	47	1956-04-05	Male	158	56	Diabetes	Yes	No	Provincial Capital
	48	1957-12-03	Male	166	55	NA	Yes	No	Provincial Capital
	49	1964-11-19	Male	167	64	NA	No	No	Town 
	50	1957-04-09	Male	161	45	NA	No	No	Provincial Capital
	51	1979-11-04	Male	170	76	NA	No	No	County Seat 
	52	1977-01-05	Male	165	73	Hypertension	No	Hypertension	Provincial Capital
	53	1961-11-06	Male	166	64	Dyslipidemia，Helicobacter pylori infection	No	No	Provincial Capital

## Sheet: S4
Table S4. Baseline demographic and clinical characteristics of study participants
Characteristic		All participants	Pla (n = 53)	Pro (n = 51)	P-value
Age (years ± SD)		59.70 ±11.96	58.23 ± 10.48	61.11 ± 13.16	0.219
Gender	Male (%)	64 (61.54)	35 (66.04)	29 (56.84)	0.447
	Female (%)	40 (38.46)	18 (33.96)	22 (43.14)
BMI		21.97 ±3.37	22.00 ± 3.39	21.93 ± 3.39	0.926
Cancer	Oesophageal cancer (%)	52 (50.00)	30 (56.60)	22 (41.14)	0.239
	Stomache cancer (%)	52 (50.00)	23 (43.40)	29 (56.86)
Treatment	Chemotherapy and radiotherapy (%)	12 (11.54)	8 (15.09)	4 (7.84)	0.503
	Chemotherapy (%)	77 (74.04)	38 (71.70)	39 (76.47)
	Chemotherapy combined with immunotherapy (%)	15 (14.42)	7 (13.21)	8 (15.69)
Smoking	Yes (%)	37 (35.58)	20 (37.74)	17 (33.33)	0.655
	No (%)	59 (56.73)	28 (52.83)	31 (60.78)
	Quit (%)	8 (7.69)	5 (9.43)	3 (5.88)
Drinking	Yes (%)	46 (44.23)	26 (49.06)	20 (39.22)	0.416
	No (%)	58 (55.77)	27 (50.94)	31 (60.78)
Regular eating habits	Yes (%)	84 (80.77)	41 (77.36)	43 (84.31)	0.515
	No (%)	20 (19.23)	12 (22.64)	8 (15.69)
Fermented dairy products	Yes (%)	30 (28.85)	16 (30.19)	14 (27.45)	0.927
	No (%)	74 (71.15)	37 (69.81)	37 (72.55)
Albumin		38.43 ±5.54	38.62 ± 4.33	38.24 ± 6.59	0.728
（Total Cholesterol）TC		4.20 ±1.20	4.44 ± 0.84	4.11 ± 1.31	0.312
（Triglycerides）TG		1.27 ±0.61	1.35 ± 0.46	1.24 ± 0.66	0.492
（Aspartate Aminotransferase）AST		28.52 ±19.62	28.25 ± 19.64	28.80 ± 19.80	0.887
（Alanine Aminotransferase）ALT		23.63 ±19.69	21.16 ± 17.01	26.20 ± 22.00	0.195
D-dimer		1143.70 ± 1653.08	974.57 ± 857.51	1328.56 ± 2217.73	0.331
（Western Blot）WB		6.27 ± 2.84	5.96 ± 2.55	6.58 ± 3.11	0.275
Neutrophil		4.85 ± 3.96	4.88 ± 4.72	4.82 ± 3.01	0.94
Lymphocyte		1.62 ± 3.06	1.30 ± 0.58	1.96 ± 4.35	0.29
（Platelet Count）PLT		221.12 ± 94.09	214.45 ± 72.75	228.04 ± 112.42	0.468
（Carbohydrate Antigen 19-9）CA199		783.88 ± 2304.41	555.89 ± 1575.51	990.66 ± 2811.30	0.385
（Carbohydrate Antigen 125）CA125		37.06 ± 36.98	56.81 ± 43.83	30.25 ± 32.41	0.103
Carcinoembryonic antigen		219.41 ± 1111.56	168.68 ± 593.18	272.30 ± 1476.12	0.656
Alpha-fetoprotein		72.02 ± 551.45	3.83 ± 3.69	132.42 ± 757.21	0.322

## Sheet: S5
Table S5. Changes in quality-of-life and symptom domain scores from baseline to post-intervention
Quality-of-life domain scores	Pla_9W	Pla_18W	Pro_9W	Pro_18W	Pro_9W vs Pla_9W	Pro_18W vs Pla_18W
	Mean (SD)				P-value, Wilcoxon test
QLQ-C30	54.3(6.1)	57.6(7.3)	51.8(6.1)	50.1(7.4)	0.0167	7.6e-07
Mood score	81.9 (10.5)	76.3 (13.4)	90.0 (10.6)	94.6 (13.5)	1.06e- 4	9.04e-13
Overall health score	42.9(11.2)	46.3(11.8)	36.7(11.4)	30.2(10.9)	0.00585	4.3e-09
Fatigue score	39.8(15.5)	45.9(22.1)	29.4(15.1）	26.6(21.6)	0.000956	2.78e-06
Nausea and vomiting score	18.2(15.8)	19.2(12.9)	10.1(13.4)	10.8(12.6)	0.00623	0.00138
Loss of appetite score	45.9(19.8)	47.3(20.9)	32.0(19.2)	28.8(20.5)	0.000185	1.61e-06
Cognitive function score	86.5(11.8)	80.8(14.7)	93.1(12.1)	95.1(14.7)	0.00696	5.85e-07
Role function score	86.2(19.0)	81.4(22.0)	85.9(19.3)	89.2(22.0)	0.959	0.0309
Social function score	76.4(18.7)	69.8(19.5)	77.5(18.6)	83.7(20.6)	0.589	0.000277
Insomnia score	32.7(29.2)	37.1(29.0)	30.1(29.1)	23.5(28.8)	0.282	0.00426
Diarrhea score	19.5(25.7)	20.8(27.4)	13.7(25.4)	13.7(26.2)	0.225	0.211
Constipation score	7.5(16.5)	11.3(18.0)	9.2(16.6)	7.2(19.4)	0.705	0.286
Pain	9.1(14.7)	12.3(17.7)	8.5(14.3)	5.9(17.4)	0.875	0.0756
Shortness of breath	0.6(13.9)	3.8(10.9)	-1.3(13.5)	0.7(10.7)	0.587	0.182
Economic situation	15.7(17.2)	18.9(17.3)	15(17.3)	13.7(17.3)	0.911	0.101
Remark: Pla = placebo group; Pro = probiotic group

## Sheet: S6
Table S6. Differentially abundant species-level genome bins (SGBs) following Bifidobacterium animalis subsp. lactis V9 intervention
Comparison	SGB ID	Taxonomy	Differentially abundant bacterial species between the Pro and Pla group				P-value, Wilcoxon test
			Mean_Pla_18W	Mean_Pro_18W	SD_Pla_18W	SD_Pro_18W	Pla_18W vs Pro_18W
Pla_18W vs Pro_18W	SGB.267	Lactobacillus paragasseri	0.0274841862291667	1.68335	0.0759136951653943	10.4607143331901	0.0225644610976414
	SGB.340	Bifidobacterium animalis	0.118428991304167	1.13223663582619	0.588976298575776	2.25216	1.46423902224544e-07
	SGB.117	Bifidobacterium pseudocatenulatum	0.1027111659375	0.959689393602381	0.369156852765362	3.52927125935121	0.00626384371409466
	SGB.592	CAG-274 sp000432155	0.0283919807708333	0.195212488119048	0.0601385144604456	0.526664047931293	0.0142629826709004
	SGB.601	Streptococcus vestibularis	0.1214796690625	0.262404988642857	0.333078779445286	0.692495701103782	0.0327486796499921
	SGB.317	Limosilactobacillus fermentum	0.00964569808958333	0.147922187657143	0.0212090683636197	0.35678679621415	0.000887228760014702
	SGB.325	Lachnospira hominis	0.0229624532291667	0.116519224404762	0.0578719340542207	0.369758571911608	0.0124510166061569
	SGB.516	Limosilactobacillus portuensis	0.00729602997916667	0.0393221157857143	0.0294990341833357	0.124853147681386	0.00488505635442246
	SGB.491	Bifidobacterium bifidum	0.00350011	0.0351239	0.00531025687952495	0.0769867538198769	0.0067409656120267
	SGB.546	Limosilactobacillus oris	0.0107091877291667	0.0402205595238095	0.0569877364409227	0.157855604949764	0.0295859733501384
	SGB.311	Megasphaera elSDenii	0.0285886610833333	0.0536897548809524	0.0242517299400025	0.24939917856736	0.00160938580023614
	SGB.496	Butyribacter hominis	0.00399415	0.0235354551904762	0.00631679192087419	0.0903761179080032	0.0289859809168844
	SGB.41	Lactobacillus crispatus	0.0281908332291667	0.0449027145714286	0.143849500102949	0.145737556036285	0.0314504486919187
	SGB.8	Ligilactobacillus sp945923665	0.834428	0.829565860428571	5.08173728657762	2.26229584899674	0.0399491751023801
	SGB.462	Rothia mucilaginosa_A	0.0247473303541667	0.0107139789285714	0.111215524347478	0.0240441919901438	0.0493784355652768
	SGB.148	Sutterella sp900762445	0.0403334692416667	0.00927484803095238	0.169573386767925	0.0549665522603631	0.0361965562052318
	SGB.400	Enterocloster clostridioformis_A	0.0579014762291667	0.016050625952381	0.227112692026362	0.0521415274235095	0.020277782837364
	SGB.443	Bacteroides ndongoniae	0.0503263400833333	0.00652582074285714	0.264544443432072	0.00830810561978626	0.0407380393536013
	SGB.195	Borkfalkia ceftriaxoniphila	0.0990512	0.00237945319761905	0.512055215963034	0.00237903023270275	0.0194213404662518
	SGB.236	Enterocloster clostridioformis	0.4349166740625	0.139629262066667	1.78487465741686	0.609676391841481	0.036922061893465
Comparison	SGB ID	Taxonomy	Differentially abundant bacterial species at different time points in Pro group				P-value, Wilcoxon test
			Mean_Pro_0W	Mean_Pro_18W	SD_Pro_0W	SD_Pro_18W	Pro_18W vs Pro_18W
Pro_9W vs Pro_18W	SGB.340	Bifidobacterium animalis	0.00104489989782609	1.13223663582619	0.00240665837666928	2.25216	9.65000437042711e-10
	SGB.6	Agathobacter rectalis	0.587613023826087	1.62376981838095	1.59997407420053	3.36870939517794	0.0206652458142535
	SGB.294	Lachnospira sp000437735	0.112310796282609	0.304406195738095	0.231334456972926	0.781938689011542	0.014046878045164
	SGB.592	CAG-274 sp000432155	0.042928154826087	0.195212488119048	0.0935744020962051	0.526664047931293	0.0268426981297029
	SGB.317	Limosilactobacillus fermentum	0.0803002227608696	0.147922187657143	0.219052641321607	0.35678679621415	0.0268426981297029
	SGB.359	Bovifimicola ammoniilytica	0.00915155215217391	0.0160787182857143	0.00933221282528882	0.014548610611268	0.0220803235293083
	SGB.239	51-20 sp001917175	0.000648086913043478	0.000449425145238095	0.000552689229570463	0.00041202398894048	0.0184821238808876
	SGB.390	Scatacola_A faecigallinarum	0.000608255263043478	0.000372904588095238	0.000672685799902497	0.000305147583612585	0.00630002962212213
	SGB.387	CAG-977 sp900553035	0.00109151652173913	0.000446216880952381	0.00299273577559122	0.000433883352996268	0.0108356184124559
	SGB.384	Fusobacterium_A ulcerans	0.00869118091739131	0.00398750021428571	0.0360238585491039	0.0104385167449562	0.0331503051559897
	SGB.120	Desulfovibrio sp900556755	0.0270956511304348	0.00107784043333333	0.0999500857830788	0.00329574258066488	0.0189018538255399
	SGB.494	Fusobacterium_A ulcerans_A	0.0355404331347826	0.00141406111904762	0.214723286463639	0.0025938941779589	0.040685718824063
	SGB.558	Desulfovibrio sp900243745	0.0431613931956522	0.00047984	0.229367578487479	0.000791940624294422	0.0108356184124559
	SGB.87	Eggerthella lenta	0.0718668005869565	0.0206516934190476	0.146156305004568	0.029380942270339	0.0280140337048245
	SGB.36	Ruthenibacterium lactatiformans	0.166920371326087	0.10966969837619	0.226289100598204	0.316567886921346	0.0274229708784183
	SGB.517	Fusobacterium_A varium	0.156699221152174	0.0223327653809524	0.785448872445893	0.0909691677352586	0.0298535558726236
	SGB.519	Sporanaerobacter acetigenes	0.200480938673913	0.000999604119047619	1.35262702522076	0.00107238658600551	0.0338457825164386
Remark: Pla = placebo group; Pro = probiotic group

## Sheet: S7
Table S7. Gut metabolic modules (GMMs) and predicted metabolite changes after supplementation with Bifidobacterium animalis subsp. lactis V9
GMMs and predicted metabolite	Abundance				P-value, Wilcoxon test
	Mean_Pla_18W	Mean_Pro_18W	SD_Pla_18W	SD_Pro_18W	Pla_18W vs Pro_18W
Sucrose degradation II	8.73547	10.4702	9.80141	7.54677	0.00657841
Propionate synthesis III	21.4942	15.964	12.3024	10.5909	0.0194213
Butyrate synthesis I	23.71	18.9392	11.3235	9.89651	0.0194213
PUFAs synthesis	73.1559	69.6091	11.4541	11.1631	0.021167
Alanine degradation II	29.887	23.3955	15.0111	13.3693	0.0320939
Histidine degradation	22.0406	16.0145	12.8332	10.4371	0.0278174
Glycine degradation	39.8008	29.1122	18.7932	17.6244	0.00539973
Secondary bile acid biosynthesis	2.52055	2.31122	2.56865	2.12599	0.37
Cytosine	2.75939e-05	3.26618e-05	1.61827e-05	1.5415e-05	0.04

## Sheet: S8
Table S8. Differentially abundant fecal metabolites following Bifidobacterium animalis subsp. lactis V9 intervention
Differential metabolite	Metabolite abundance (arbitrary units)				P-value, Wilcoxon test
	Mean_ Pla_18W	Mean_Pro_18W	SD_Pla_18W	SD_Pro_18W	Pla_18W vs Pro_18W
Lysine	1.35506e+07	1.97774e+07	1.09648e+07	2.06741e+07	0.0291361243520424
Arginine	1.59101e+07	2.12576e+07	13235924	1.91294e+07	0.0326355928907763
Resveratrol 3-sulfate	9758325	1.71459e+07	1.00555e+07	1.78892e+07	0.0177405169204286
Taurodeoxycholic acid	9.63738e+06	1.63894e+07	8.94089e+06	1.6185e+07	0.0156683289591089
Leucine	1.5371e+07	2.21555e+07	15980366	1.80443e+07	0.0479761212675317
Taurochenodeoxycholic acid	2.21621e+06	5.88881e+06	2.6965e+06	8.93426e+06	0.00222069892720058
Lysophosphatidylethanolamine	5.1508e+06	9.90296e+06	6.68179e+06	1.27211e+07	0.035178850423985
Tricosanoic acid	4.29009e+07	3.86136e+07	9.18476e+06	6.09897e+06	0.000418879469918388
Valerylcarnitine	1.39597e+07	8.22041e+06	1.60838e+07	8.89292e+06	0.0204580321164602
Glucosiduronic acid	1.09371e+07	7.10679e+06	1.20504e+07	8.17389e+06	0.00159225632494377
Pyridoxamine	1.74991e+07	1.09605e+07	1.77534e+07	9.44984e+06	0.0296951629170784
Phosphatidylcholine	7.39765e+07	6.98247e+07	2.00828e+07	21300987	0.0358607163307002
13-Methylmyristic acid	1.28655e+07	7.90124e+06	12330114	9.0244e+06	0.00216520456986652
Methionine sulfoxide	1.39669e+07	9.80609e+06	1.57808e+07	9.56409e+06	0.00115850383801578
Estradiol	5.62792e+07	5.10425e+07	2.76696e+07	1.97636e+07	0.00473435241692274
Hydroquinone	2.81187e+07	1.92927e+07	2.0444e+07	1.66484e+07	1.25784344564352e-05
Palmitoyl carnitine	4.69143e+07	3.47042e+07	2.74729e+07	2.22174e+07	0.000214274846235092
5'-Methylthioadenosine	4.67825e+07	3.16233e+07	2.96099e+07	2.04174e+07	3.70227987728894e-05

## Sheet: S9
Table S9.Integrative correlation of core bacterial taxa, key metabolites, and quality-of-life indicators
tax1	tax2	Correlation	P-value
Agathobacter rectalis	Role function score	-0.344034	2.93783629152601e-06
Bovifimicola ammoniilytica	Role function score	-0.313159	2.31765077832104e-05
Lachnospira sp000437735	Role function score	-0.225598	0.00260837557667375
Lachnospira hominis	Role function score	-0.218342	0.00360042408506036
Borkfalkia ceftriaxoniphila	Role function score	0.0566693	0.455035
Butyribacter hominis	Role function score	-0.13932	0.0651654
Agathobacter rectalis	Quality of life score	-0.311417	2.58706134154222e-05
Bovifimicola ammoniilytica	Quality of life score	-0.305427	3.75580034488133e-05
Lachnospira hominis	Quality of life score	-0.25823	0.000539624037158234
Lachnospira sp000437735	Quality of life score	-0.249292	0.000848419311675415
Butyribacter hominis	Quality of life score	-0.181627	0.0158443093868513
Borkfalkia ceftriaxoniphila	Quality of life score	0.0375594	0.620666
Agathobacter rectalis	Pyridoxamine	0.00848234	0.911037
Borkfalkia ceftriaxoniphila	Pyridoxamine	-0.341069	3.61786e-06
Lachnospira sp000437735	Pyridoxamine	0.059744	0.430902
Butyribacter hominis	Pyridoxamine	0.000727498	0.992354
Bovifimicola ammoniilytica	Pyridoxamine	0.0402853	0.595521
Lachnospira hominis	Pyridoxamine	-0.00110611	0.988376
Agathobacter rectalis	Lysine	0.319522	1.5421e-05
Borkfalkia ceftriaxoniphila	Lysine	0.0462343	0.54231
Lachnospira sp000437735	Lysine	0.188498	0.0122317
Butyribacter hominis	Lysine	0.171991	0.0224599
Bovifimicola ammoniilytica	Lysine	0.315265	2.02733e-05
Lachnospira hominis	Lysine	0.281774	0.000151511
Agathobacter rectalis	Estradiol	0.339593	4.00972e-06
Borkfalkia ceftriaxoniphila	Estradiol	0.0702431	0.354246
Lachnospira sp000437735	Estradiol	0.257928	0.000548092
Butyribacter hominis	Estradiol	0.120508	0.111129
Bovifimicola ammoniilytica	Estradiol	0.296238	6.55153e-05
Lachnospira hominis	Estradiol	0.284613	0.000128981
Agathobacter rectalis	Glucosiduronic acid	0.245072	0.00104466
Borkfalkia ceftriaxoniphila	Glucosiduronic acid	-0.174813	0.0203122
Lachnospira sp000437735	Glucosiduronic acid	0.286878	0.000113291
Butyribacter hominis	Glucosiduronic acid	0.258043	0.000544856
Bovifimicola ammoniilytica	Glucosiduronic acid	0.235877	0.00162402
Lachnospira hominis	Glucosiduronic acid	0.302025	4.62499e-05
Borkfalkia ceftriaxoniphila	Valerylcarnitine	0.344545186411651	2.83373002448612e-06
Lachnospira sp000437735	Valerylcarnitine	0.383663954793254	1.47094615516137e-07
Butyribacter hominis	Valerylcarnitine	0.423602673163443	4.68899930917088e-09
Bovifimicola ammoniilytica	Valerylcarnitine	0.427558243980861	3.25028486887942e-09
Agathobacter rectalis	Valerylcarnitine	0.437329406395172	1.2878673909399e-09
Lachnospira hominis	Valerylcarnitine	0.458897943209011	1.49959510773267e-10
